# Supplementary material for: Prophylactic Oral Application of Activated Charcoal Mitigates Acute Campylobacteriosis in Human Gut Microbiota-Associated IL-10−/− Mice
Source: Biomolecules. 2024 Jan 23;14(2):141. doi: 10.3390/biom14020141 (PMC10886519; doi:10.3390/biom14020141)
Supplement: Supplementary file 1 [file biomolecules-14-00141-s001.zip]

Archive with 1 entries (1 files):
- biomolecules-2752350-supplementary.pdf
